# Supplementary material for: CFTR Modulators Counteract F508del CFTR Functional Defects in a Pancreatic Epithelial Model of Cystic Fibrosis
Source: Life (Basel). 2025 Aug 19;15(8):1315. doi: 10.3390/life15081315 (PMC12387387; doi:10.3390/life15081315)
Supplement: Supplementary file 1 [file life-15-01315-s001.zip]

Archive with 1 entries (1 files):
- life-3728813-supplementary.pdf
